# Supplementary material for: Astaxanthin Ameliorates Worsened Muscle Dysfunction of MDX Mice Fed with a High-Fat Diet through Reducing Lipotoxicity and Regulating Gut Microbiota
Source: Nutrients. 2023 Dec 21;16(1):33. doi: 10.3390/nu16010033 (PMC10780320; doi:10.3390/nu16010033)
Supplement: Supplementary file 1 [file nutrients-16-00033-s001.zip]

Archive with 1 entries (1 files):
- nutrients-2703601-supplementary.pdf
